# Supplementary material for: The histone modification reader ZCWPW1 promotes double-strand break repair by regulating cross-talk of histone modifications and chromatin accessibility at meiotic hotspots
Source: Genome Biol. 2022 Sep 6;23:187. doi: 10.1186/s13059-022-02758-z (PMC9446545; doi:10.1186/s13059-022-02758-z)
Supplement: Supplementary file 2 — Additional file 2: Table S1. Proteins that putatively interact with ZCWPW1 were detected in RIME assay. [file 13059_2022_2758_MOESM2_ESM.xlsx]

## Sheet: RIME-Rep1
130 common elements in ZCWPW1 RIME R1
Gene Name	Protein Name	Spectral Count for Each Sample
C3	Complement C3	31
Zcwpw1	Zinc finger CW-type PWWP domain protein 1	26
Mdc1	Mediator of DNA damage checkpoint protein 1	18
Numa1	Nuclear mitotic apparatus protein 1	17
Scml2	Scm polycomb group protein-like 2	12
Smu1	WD40 repeat-containing protein SMU1	12
Srrt	Serrate RNA effector molecule homolog	12
Sf3b2	SAP domain-containing protein	11
Top2a	DNA topoisomerase 2-alpha	11
Mdn1	Midasin	10
Tpr	Nucleoprotein TPR	10
Cdc5l	Cell division cycle 5-like protein	9
Pnma5	Paraneoplastic antigen-like protein 5	9
Rnps1	RNA/DNA-binding protein	9
Rpl27	60S ribosomal protein L27	9
Rpl3	60S ribosomal protein L3	9
Acly	ATP-citrate synthase	8
Aldh1a1	Retinal dehydrogenase 1	8
Chd4	Chromodomain-helicase-DNA-binding protein 4	8
Ddx46	Probable ATP-dependent RNA helicase DDX46	8
Hspa1l	Heat shock 70 kDa protein 1-like	8
Lmnb2	Lamin-B2	8
Pc	Pyruvate carboxylase mitochondrial	8
Pcx	Pyruvate carboxylase	8
Rpl4	60S ribosomal protein L4	8
Rpl5	60S ribosomal protein L5	8
Rps4x	40S ribosomal protein S4 X isoform	8
Atr	Serine/threonine-protein kinase ATR	7
C5	Complement C5	7
Ckap5	Cytoskeleton-associated protein 5	7
Fus	Fusion derived from t(1216) malignant liposarcoma (Human)	7
Mcm3	DNA replication licensing factor MCM3	7
Rbm25	RNA-binding protein 25	7
Rpl23	60S ribosomal protein L23	7
Rpl26	60S ribosomal protein L26	7
Rpl7a	60S ribosomal protein L7a	7
Rps4l	40S ribosomal protein S4	7
Safb	Scaffold attachment factor B1	7
Serpinh1	SERPIN domain-containing protein	7
Smarca5	SWI/SNF-related matrix-associated actin-dependent regulator of chromatin subfamily A member 5	7
Srrm1	Serine/arginine repetitive matrix protein 1	7
Sumo1	Small ubiquitin-related modifier 1	7
Usp7	Ubiquitin carboxyl-terminal hydrolase 7	7
Vdac3	Voltage-dependent anion-selective channel protein 3	7
Akr1b1	Aldo-keto reductase family 1 member B1	6
Akr1b3	Aldo_ket_red domain-containing protein	6
Alyref	THO complex subunit 4	6
Arf1	ADP-ribosylation factor 1	6
Arf3	ADP-ribosylation factor 3	6
Cad	CAD protein	6
Cfl1	Cofilin-1	6
Dars	AA_TRNA_LIGASE_II domain-containing protein	6
Dars1	Aspartate--tRNA ligase cytoplasmic	6
Ddx1	DEAD (Asp-Glu-Ala-Asp) box polypeptide 1	6
Ddx23	DEAD (Asp-Glu-Ala-Asp) box polypeptide 23	6
Dlat	Dihydrolipoyllysine-residue acetyltransferase component of pyruvate dehydrogenase complex mitochondrial	6
Eci1	Enoyl-CoA delta isomerase 1 mitochondrial	6
Fkbp4	Peptidyl-prolyl cis-trans isomerase FKBP4	6
Gatm	Glycine amidinotransferase mitochondrial	6
Hbb-bs	Beta-globin	6
Hint1	Histidine triad nucleotide-binding protein 1	6
Hmgb2	High mobility group protein B2	6
Hnrnpdl	Heterogeneous nuclear ribonucleoprotein D-like	6
Khdrbs1	KH domain-containing RNA-binding signal transduction-associated protein 1	6
Mybbp1a	Myb-binding protein 1A	6
Nudt21	Cleavage and polyadenylation specificity factor subunit 5	6
Rab1A	Ras-related protein Rab-1A	6
Raly	RRM domain-containing protein	6
Rbm14	RNA-binding protein 14	6
Ruvbl2	RuvB-like 2	6
Slc25a5	ADP/ATP translocase 2	6
Smchd1	Structural maintenance of chromosomes flexible hinge domain-containing protein 1	6
Spata5	ATPase family protein 2 homolog	6
Stk31	Serine/threonine-protein kinase 31	6
U2surp	U2 snRNP-associated SURP motif-containing protein	6
Uba1	Ubiquitin-like modifier-activating enzyme 1	6
Rab1a	RAB1A member RAS oncogene family	6
Hbbt1	Beta-globin	6
Ahcy	Adenosylhomocysteinase	5
Api5	Apoptosis inhibitor 5	5
Atic	Bifunctional purine biosynthesis protein ATIC	5
Calm1	Calmodulin-1	5
Calm2	Calmodulin-2	5
Calm3	Calmodulin-3	5
Cbx3	Chromobox protein homolog 3	5
Cpsf7	Cleavage and polyadenylation specificity factor subunit 7	5
Cse1l	Exportin-2	5
Dnaja1	DnaJ homolog subfamily A member 1	5
Echs1	Enoyl-CoA hydratase mitochondrial	5
Eef1d	Elongation factor 1-delta	5
Eprs	Glutamyl-prolyl-tRNA synthetase	5
Eprs1	Bifunctional glutamate/proline--tRNA ligase	5
Fip1l1	Pre-mRNA 3'-end-processing factor FIP1	5
Gamt	Guanidinoacetate N-methyltransferase	5
Gcn1	eIF-2-alpha kinase activator GCN1	5
Hdac1	Histone deacetylase 1	5
Hdac2	Histone deacetylase 2	5
Hdac6	Histone deacetylase 6	5
Hnrnpul1	Heterogeneous nuclear ribonucleoprotein U-like protein 1	5
Hnrnpul2	Heterogeneous nuclear ribonucleoprotein U-like protein 2	5
Idh2	Isocitrate dehydrogenase [NADP] mitochondrial	5
Kpna2	Importin subunit alpha-1	5
Lrpprc	Leucine-rich PPR motif-containing protein mitochondrial	5
Macroh2a1	Core histone macro-H2A.1	5
Mcm2	DNA replication licensing factor MCM2	5
Mcm5	DNA replication licensing factor MCM5	5
Mta2	Metastasis-associated protein MTA2	5
Pcbp1	Poly(rC)-binding protein 1	5
Pfn1	Profilin-1	5
Phb2	Prohibitin-2	5
Prpf4	U4/U6 small nuclear ribonucleoprotein Prp4	5
Prpf6	Pre-mRNA-processing factor 6	5
Psmd2	26S proteasome non-ATPase regulatory subunit 2	5
Pygb	Glycogen phosphorylase brain form	5
Rbm15	RNA-binding protein 15	5
Rbm39	RNA-binding protein 39	5
Rpl10a	60S ribosomal protein L10a	5
Rpl18	60S ribosomal protein L18	5
Rpl6	60S ribosomal protein L6	5
Rpl7	60S ribosomal protein L7	5
Rps15a	40S ribosomal protein S15a	5
Rps16	40S ribosomal protein S16	5
Rps2	40S ribosomal protein S2	5
Sart1	U4/U6.U5 tri-snRNP-associated protein 1	5
Snrnp40	U5 small nuclear ribonucleoprotein 40 kDa protein	5
Sympk	Symplekin	5
Tmpo	Lamina-associated polypeptide 2 isoforms alpha/zeta	5
Vcl	Vinculin	5
Vdac1	Voltage-dependent anion-selective channel protein 1	5
Xpo1	Exportin-1	5

## Sheet: RIME-Rep2
64 common elements in ZCWPW1 RIME R2
Gene Name	Protein Name	Spectral Count for Each Sample
Zcwpw1	Zinc finger CW-type PWWP domain protein 1	38
C3	Complement C3	30
Mdc1	Mediator of DNA damage checkpoint protein 1	22
Smchd1	Structural maintenance of chromosomes flexible hinge domain-containing protein 1	18
Atr	Serine/threonine-protein kinase ATR	15
Mdn1	Midasin	14
Srsf6	Serine/arginine-rich splicing factor 6	10
Usp7	Ubiquitin carboxyl-terminal hydrolase 7	9
Pnma5	Paraneoplastic antigen-like protein 5	8
Raly	RRM domain-containing protein	8
Cdc5l	Cell division cycle 5-like protein	7
Chd4	Chromodomain-helicase-DNA-binding protein 4	7
Hnrnpdl	Heterogeneous nuclear ribonucleoprotein D-like	7
Lmnb2	Lamin-B2	7
Slc25a4	ADP/ATP translocase 1	7
Smarca5	SWI/SNF-related matrix-associated actin-dependent regulator of chromatin subfamily A member 5	7
Supt5h	Transcription elongation factor SPT5	7
Ccar2	Cell cycle and apoptosis regulator protein 2	6
Cfl1	Cofilin-1	6
Ddost	Dolichyl-diphosphooligosaccharide--protein glycosyltransferase 48 kDa subunit	6
Dnaja1	DnaJ homolog subfamily A member 1	6
Eif5a	Eukaryotic translation initiation factor 5A-1	6
Fbl	rRNA 2'-O-methyltransferase fibrillarin	6
Fyttd1	UAP56-interacting factor	6
Gatm	Glycine amidinotransferase mitochondrial	6
Hba-a1	Alpha globin 1	6
Hdac6	Histone deacetylase 6	6
Kpna2	Importin subunit alpha-1	6
Pygb	Glycogen phosphorylase brain form	6
Rnh1	Uncharacterized protein	6
Rpl21	60S ribosomal protein L21	6
Rps10	40S ribosomal protein S10	6
Septin2	Septin-2	6
Simc1	SUMO-interacting motifs-containing 1	6
Stk31	Serine/threonine-protein kinase 31	6
Ywhaz	14-3-3 protein zeta/delta	6
Arcn1	Coatomer subunit delta	5
Atp5c1	ATP synthase subunit gamma	5
Atp5f1c	ATP synthase subunit gamma mitochondrial	5
Atp5po	ATP synthase subunit O mitochondrial	5
C5	Complement C5	5
Cacybp	Calcyclin-binding protein	5
Ckap5	Cytoskeleton-associated protein 5	5
Dars	AA_TRNA_LIGASE_II domain-containing protein	5
Dars1	Aspartate--tRNA ligase cytoplasmic	5
Ddx42	ATP-dependent RNA helicase DDX42	5
Hnrnpul1	Heterogeneous nuclear ribonucleoprotein U-like protein 1	5
Luc7l2	Putative RNA-binding protein Luc7-like 2	5
Rpl17	60S ribosomal protein L17	5
Rpl18	60S ribosomal protein L18	5
Sec22b	Vesicle-trafficking protein SEC22b	5
Smc3	Structural maintenance of chromosomes protein 3	5
Srrt	Serrate RNA effector molecule homolog	5
Srsf5	Serine/arginine-rich splicing factor 5	5
Ssrp1	FACT complex subunit SSRP1	5
Sumo1	Small ubiquitin-related modifier 1	5
Sumo2	Small ubiquitin-related modifier 2	5
Top2b	DNA topoisomerase 2-beta	5
Trim27	Zinc finger protein RFP	5
Uchl1	Ubiquitin carboxyl-terminal hydrolase isozyme L1	5
Xpo1	Exportin-1	5
Ywhah	14-3-3 protein eta	5
Ywhaq	Tyrosine 3-monooxygenase/tryptophan 5-monooxygenase activation protein theta polypeptide	5
Atp5o	Uncharacterized protein	5

## Sheet: RIME-Rep3
57 common elements in ZCWPW1 RIME R3
Gene Name	Protein Name	Spectral Count for Each Sample
C3	Complement C3	27
Mdc1	Mediator of DNA damage checkpoint protein 1	23
Zcwpw1	Zinc finger CW-type PWWP domain protein 1	23
Smchd1	Structural maintenance of chromosomes flexible hinge domain-containing protein 1	18
Atr	Serine/threonine-protein kinase ATR	14
Slc25a4	ADP/ATP translocase 1	9
Smarca5	SWI/SNF-related matrix-associated actin-dependent regulator of chromatin subfamily A member 5	9
Smc3	Structural maintenance of chromosomes protein 3	9
Chd4	Chromodomain-helicase-DNA-binding protein 4	8
Hdac6	Histone deacetylase 6	8
Kpna2	Importin subunit alpha-1	8
Xpo1	Exportin-1	8
Cfl1	Cofilin-1	7
Hmgb2	High mobility group protein B2	7
Tmpo	Lamina-associated polypeptide 2 isoforms alpha/zeta	7
Ywhaz	14-3-3 protein zeta/delta	7
Abcd3	ATP-binding cassette sub-family D (ALD) member 3	6
Cse1l	Exportin-2	6
Farsb	B5 domain-containing protein (Fragment)	6
Fbl	rRNA 2'-O-methyltransferase fibrillarin	6
Fyttd1	UAP56-interacting factor	6
Hba-a1	Alpha globin 1	6
Hnrnpul1	Heterogeneous nuclear ribonucleoprotein U-like protein 1	6
Mdn1	Midasin	6
Prpf6	Pre-mRNA-processing factor 6	6
Raly	RRM domain-containing protein	6
Srsf9	Serine/arginine-rich splicing factor 9	6
Stk31	Serine/threonine-protein kinase 31	6
Top2b	DNA topoisomerase 2-beta	6
Adnp	Activity-dependent neuroprotector homeobox protein	5
Arcn1	Coatomer subunit delta	5
Atp5c1	ATP synthase subunit gamma	5
Atp5f1c	ATP synthase subunit gamma mitochondrial	5
Atp5po	ATP synthase subunit O mitochondrial	5
C4b	Complement C4-B	5
Cbx3	Chromobox protein homolog 3	5
Ckap5	Cytoskeleton-associated protein 5	5
Ddx21	Nucleolar RNA helicase 2	5
Eci1	Enoyl-CoA delta isomerase 1 mitochondrial	5
Gatm	Glycine amidinotransferase mitochondrial	5
Khdrbs1	KH domain-containing RNA-binding signal transduction-associated protein 1	5
Myl6	Myl6 protein	5
Phgdh	D-3-phosphoglycerate dehydrogenase	5
Rbbp7	Histone-binding protein RBBP7	5
Rpa1	Replication protein A 70 kDa DNA-binding subunit	5
Rpl18	60S ribosomal protein L18	5
Safb	Scaffold attachment factor B1	5
Sart1	U4/U6.U5 tri-snRNP-associated protein 1	5
Setx	Probable helicase senataxin	5
Simc1	SUMO-interacting motifs-containing 1	5
Smc5	Structural maintenance of chromosomes protein 5	5
Snrpd2	Small nuclear ribonucleoprotein Sm D2	5
Srrt	Serrate RNA effector molecule homolog	5
Srsf6	Serine/arginine-rich splicing factor 6	5
Sumo1	Small ubiquitin-related modifier 1	5
Supt5h	Transcription elongation factor SPT5	5
Atp5o	Uncharacterized protein	5
