# Supplementary material for: The histone modification reader ZCWPW1 promotes double-strand break repair by regulating cross-talk of histone modifications and chromatin accessibility at meiotic hotspots
Source: Genome Biol. 2022 Sep 6;23:187. doi: 10.1186/s13059-022-02758-z (PMC9446545; doi:10.1186/s13059-022-02758-z)
Supplement: Supplementary file 3 — Additional file 3: Table S2. Summary of all ChIP-seq, ATAC-seq and CUT&TAG experiments performed, indicating target, sample, genotype and data source. [file 13059_2022_2758_MOESM3_ESM.xlsx]

## Sheet: Sheet1
Summary of all ChIP-seq, ATAC-seq and CUT&TAG experiments performed, indicating target, sample, genotype and data source.
Target	Library	Sample	Genotype	Data source
DMC1-ssDNA	ChIP-seq	Whole testis	WT	GSE93955[44]
ZCWPW1	ChIP-seq	Whole testis	WT	CRA002088[47]
ZCWPW1	ChIP-seq	Whole testis	Spo11-/-	This paper
H3K4me3	ChIP-seq	Whole testis	WT	CRA002088[47]
H3K4me3	ChIP-seq	Whole testis	Zcwpw1-/-	This paper
H3K4me3	ChIP-seq	Whole testis	Prdm9-/-	CRA002088[47]
H3K9ac	ChIP-seq	SCP3+H1T- spermatocytes	WT	GSE121760[42]
H3K9ac	ChIP-seq	Whole testis	WT	This paper
H3K9ac	ChIP-seq	Whole testis	Zcwpw1-/-	This paper
H3K9ac	ChIP-seq	Whole testis	Prdm9-/-	This paper
H3K9ac	ChIP-seq	Whole testis	Spo11-/-	This paper
H3K9ac	CUT&TAG	Hela cell	Control	This paper
H3K9ac	CUT&TAG	Hela cell	ZCWPW1	This paper
ZCWPW1	CUT&TAG	Hela cell	ZCWPW1	This paper
ATAC	ATAC-seq	Whole testis	WT	This paper
ATAC	ATAC-seq	Whole testis	Prdm9-/-	This paper
ATAC	ATAC-seq	Whole testis	Zcwpw1-/-	This paper
ATAC	ATAC-seq	Whole testis	Spo11-/-	This paper

## Sheet: Sheet2
Summary of all ChIP-seq and ATAC-seq experiments performed, indicating target, sample, genotype and data source.
Target	Sample	Genotype	Data source
DMC1-ssDNA	Whole testis	WT	Grey et al. 2017
ZCWPW1	Whole testis	WT	Huang et al. 2020
ZCWPW1	Whole testis	Spo11-/-	This paper
H3K9ac	SCP3+H1T- spermatocytes	WT	Lam et al. 2019
H3K9ac	Whole testis	WT	This paper
H3K9ac	Whole testis	Zcwpw1-/-	This paper
H3K9ac	Whole testis	Prdm9-/-	This paper
H3K9ac	Whole testis	Spo11-/-	This paper
H3K9ac	Hela cell	Control	This paper
H3K9ac	Hela cell	ZCWPW1	This paper
ATAC	Whole testis	WT	This paper
ATAC	Whole testis	Prdm9-/-	This paper
ATAC	Whole testis	Zcwpw1-/-	This paper
ATAC	Whole testis	Spo11-/-	This paper
